# Supplementary material for: Duodenal Dual-Wavelength Photobiomodulation Improves Hyperglycemia and Hepatic Parameters with Alteration of Gut Microbiome in Type 2 Diabetes Animal Model
Source: Cells. 2022 Nov 3;11(21):3490. doi: 10.3390/cells11213490 (PMC9654760; doi:10.3390/cells11213490)
Supplement: Supplementary file 1 [file cells-11-03490-s001.zip]

Archive with 1 entries (1 files):
- cells-1955216-supplementary.pdf
